# Supplementary material for: Physiological and metabolomic responses of adzuki bean (Vigna angularis) to individual and combined chilling and waterlogging stress
Source: Front Plant Sci. 2025 May 22;16:1598648. doi: 10.3389/fpls.2025.1598648 (PMC12138264; doi:10.3389/fpls.2025.1598648)
Supplement: Supplementary Table S1 — Total KEGG pathway of DEMs in the comparison groups. [file Table1.xlsx]

## Sheet: WvsCK
Pathway_Hierarchy1	Pathway_Hierarchy2	Map_ID	Map_Name	Test	TestAll	Ref	RefAll	Test_per	Ref_per	Over_Under	p.value	FDR	richFactor
Cellular Processes	Cell growth and death	ko04114	Oocyte meiosis	1	22	4	5900	4.54545	0.067797	over	0.0148358	0.20405	0.25
Organismal Systems	Endocrine system	ko04914	Progesterone-mediated oocyte maturation	1	22	4	5900	4.54545	0.067797	over	0.0148358	0.20405	0.25
Metabolism	Biosynthesis of other secondary metabolites	ko00943	Isoflavonoid biosynthesis	2	22	64	5900	9.09091	1.08475	over	0.0232736	0.20405	0.03125
Environmental Information Processing	Signal transduction	ko04022	cGMP-PKG signaling pathway	1	22	10	5900	4.54545	0.169492	over	0.0366962	0.20405	0.1
Organismal Systems	Aging	ko04212	Longevity regulating pathway - worm	1	22	10	5900	4.54545	0.169492	over	0.0366962	0.20405	0.1
Organismal Systems	Endocrine system	ko04917	Prolactin signaling pathway	1	22	11	5900	4.54545	0.186441	over	0.0402942	0.20405	0.0909091
Organismal Systems	Endocrine system	ko04927	Cortisol synthesis and secretion	1	22	12	5900	4.54545	0.20339	over	0.0438795	0.20405	0.0833333
Organismal Systems	Endocrine system	ko04923	Regulation of lipolysis in adipocytes	1	22	14	5900	4.54545	0.237288	over	0.0510117	0.20405	0.0714286
Environmental Information Processing	Signal transduction	ko04071	Sphingolipid signaling pathway	1	22	15	5900	4.54545	0.254237	over	0.0545587	0.20405	0.0666667
Organismal Systems	Circulatory system	ko04270	Vascular smooth muscle contraction	1	22	16	5900	4.54545	0.271186	over	0.058093	0.20405	0.0625
Organismal Systems	Excretory system	ko04964	Proximal tubule bicarbonate reclamation	1	22	17	5900	4.54545	0.288136	over	0.0616148	0.20405	0.0588235
Organismal Systems	Endocrine system	ko04924	Renin secretion	1	22	17	5900	4.54545	0.288136	over	0.0616148	0.20405	0.0588235
Metabolism	Global and overview maps	ko01200	Carbon metabolism	2	22	114	5900	9.09091	1.9322	over	0.0665113	0.20405	0.0175439
Metabolism	Carbohydrate metabolism	ko00020	Citrate cycle (TCA cycle)	1	22	20	5900	4.54545	0.338983	over	0.0721048	0.20405	0.05
Organismal Systems	Endocrine system	ko04925	Aldosterone synthesis and secretion	1	22	22	5900	4.54545	0.372881	over	0.0790358	0.20405	0.0454545
Metabolism	Energy metabolism	ko00710	Carbon fixation in photosynthetic organisms	1	22	23	5900	4.54545	0.389831	over	0.0824828	0.20405	0.0434783
Organismal Systems	Endocrine system	ko04913	Ovarian steroidogenesis	1	22	24	5900	4.54545	0.40678	over	0.0859174	0.20405	0.0416667
Environmental Information Processing	Signal transduction	ko04024	cAMP signaling pathway	1	22	25	5900	4.54545	0.423729	over	0.0893398	0.20405	0.04
Environmental Information Processing	Membrane transport	ko02010	ABC transporters	2	22	137	5900	9.09091	2.32203	over	0.0914209	0.20405	0.0145985
Organismal Systems	Endocrine system	ko04922	Glucagon signaling pathway	1	22	26	5900	4.54545	0.440678	over	0.0927499	0.20405	0.0384615
Metabolism	Metabolism of cofactors and vitamins	ko00750	Vitamin B6 metabolism	1	22	28	5900	4.54545	0.474576	over	0.0995336	0.207086	0.0357143
Metabolism	Carbohydrate metabolism	ko00620	Pyruvate metabolism	1	22	31	5900	4.54545	0.525424	over	0.109619	0.207086	0.0322581
Metabolism	Carbohydrate metabolism	ko00010	Glycolysis / Gluconeogenesis	1	22	31	5900	4.54545	0.525424	over	0.109619	0.207086	0.0322581
Organismal Systems	Sensory system	ko04742	Taste transduction	1	22	32	5900	4.54545	0.542373	over	0.112956	0.207086	0.03125
Metabolism	Carbohydrate metabolism	ko00030	Pentose phosphate pathway	1	22	35	5900	4.54545	0.59322	over	0.122897	0.216299	0.0285714
Organismal Systems	Digestive system	ko04977	Vitamin digestion and absorption	1	22	39	5900	4.54545	0.661017	over	0.135987	0.230132	0.025641
Metabolism	Energy metabolism	ko00720	Carbon fixation pathways in prokaryotes	1	22	44	5900	4.54545	0.745763	over	0.152087	0.238994	0.0227273
Metabolism	Lipid metabolism	ko00592	alpha-Linolenic acid metabolism	1	22	44	5900	4.54545	0.745763	over	0.152087	0.238994	0.0227273
Metabolism	Carbohydrate metabolism	ko00052	Galactose metabolism	1	22	46	5900	4.54545	0.779661	over	0.158447	0.240402	0.0217391
Metabolism	Carbohydrate metabolism	ko00053	Ascorbate and aldarate metabolism	1	22	49	5900	4.54545	0.830508	over	0.167901	0.240465	0.0204082
Metabolism	Biosynthesis of other secondary metabolites	ko00944	Flavone and flavonol biosynthesis	1	22	51	5900	4.54545	0.864407	over	0.174147	0.240465	0.0196078
Environmental Information Processing	Signaling molecules and interaction	ko04080	Neuroactive ligand-receptor interaction	1	22	52	5900	4.54545	0.881356	over	0.177253	0.240465	0.0192308
Environmental Information Processing	Signal transduction	ko02020	Two-component system	1	22	53	5900	4.54545	0.898305	over	0.180348	0.240465	0.0188679
Metabolism	Metabolism of cofactors and vitamins	ko00760	Nicotinate and nicotinamide metabolism	1	22	55	5900	4.54545	0.932203	over	0.186505	0.24136	0.0181818
Metabolism	Carbohydrate metabolism	ko00630	Glyoxylate and dicarboxylate metabolism	1	22	62	5900	4.54545	1.05085	over	0.207709	0.26112	0.016129
Metabolism	Biosynthesis of other secondary metabolites	ko00960	Tropane, piperidine and pyridine alkaloid biosynthesis	1	22	68	5900	4.54545	1.15254	over	0.225463	0.275566	0.0147059
Metabolism	Biosynthesis of other secondary metabolites	ko00941	Flavonoid biosynthesis	1	22	74	5900	4.54545	1.25424	over	0.242836	0.288778	0.0135135
Metabolism	Energy metabolism	ko00680	Methane metabolism	1	22	86	5900	4.54545	1.45763	over	0.276474	0.320128	0.0116279
Metabolism	Nucleotide metabolism	ko00230	Purine metabolism	1	22	95	5900	4.54545	1.61017	over	0.300761	0.33932	0.0105263
Metabolism	Lipid metabolism	ko00140	Steroid hormone biosynthesis	1	22	99	5900	4.54545	1.67797	over	0.311303	0.342434	0.010101
Metabolism	Metabolism of terpenoids and polyketides	ko00906	Carotenoid biosynthesis	1	22	115	5900	4.54545	1.94915	over	0.351976	0.377731	0.00869565
Metabolism	Global and overview maps	ko01120	Microbial metabolism in diverse environments	3	22	997	5900	13.6364	16.8983	under	0.744516	0.779969	0.00300903
Metabolism	Global and overview maps	ko01100	Metabolic pathways	9	22	2764	5900	40.9091	46.8475	under	0.779351	0.797476	0.00325615
Metabolism	Global and overview maps	ko01110	Biosynthesis of secondary metabolites	5	22	2059	5900	22.7273	34.8983	under	0.927424	0.927424	0.00242836

## Sheet: CvsCK
Pathway_Hierarchy1	Pathway_Hierarchy2	Map_ID	Map_Name	Test	TestAll	Ref	RefAll	Test_per	Ref_per	Over_Under	p.value	FDR	richFactor
Metabolism	Amino acid metabolism	ko00310	Lysine degradation	2	18	54	5900	11.1111	0.915254	over	0.011454	0.148167	0.037037
Metabolism	Biosynthesis of other secondary metabolites	ko00943	Isoflavonoid biosynthesis	2	18	64	5900	11.1111	1.08475	over	0.0158487	0.148167	0.03125
Metabolism	Biosynthesis of other secondary metabolites	ko00960	Tropane, piperidine and pyridine alkaloid biosynthesis	2	18	68	5900	11.1111	1.15254	over	0.0177801	0.148167	0.0294118
Organismal Systems	Endocrine system	ko04923	Regulation of lipolysis in adipocytes	1	18	14	5900	5.55556	0.237288	over	0.0419204	0.262003	0.0714286
Organismal Systems	Endocrine system	ko04925	Aldosterone synthesis and secretion	1	18	22	5900	5.55556	0.372881	over	0.065124	0.263387	0.0454545
Metabolism	Lipid metabolism	ko00073	Cutin, suberine and wax biosynthesis	1	18	27	5900	5.55556	0.457627	over	0.0793556	0.263387	0.037037
Metabolism	Lipid metabolism	ko00591	Linoleic acid metabolism	1	18	28	5900	5.55556	0.474576	over	0.0821772	0.263387	0.0357143
Metabolism	Carbohydrate metabolism	ko00010	Glycolysis / Gluconeogenesis	1	18	31	5900	5.55556	0.525424	over	0.0905933	0.263387	0.0322581
Metabolism	Carbohydrate metabolism	ko00030	Pentose phosphate pathway	1	18	35	5900	5.55556	0.59322	over	0.101701	0.263387	0.0285714
Metabolism	Lipid metabolism	ko00062	Fatty acid elongation	1	18	40	5900	5.55556	0.677966	over	0.115406	0.263387	0.025
Metabolism	Lipid metabolism	ko00592	alpha-Linolenic acid metabolism	1	18	44	5900	5.55556	0.745763	over	0.126228	0.263387	0.0227273
Metabolism	Carbohydrate metabolism	ko00052	Galactose metabolism	1	18	46	5900	5.55556	0.779661	over	0.131592	0.263387	0.0217391
Metabolism	Lipid metabolism	ko00071	Fatty acid degradation	1	18	50	5900	5.55556	0.847458	over	0.142226	0.263387	0.02
Metabolism	Lipid metabolism	ko00564	Glycerophospholipid metabolism	1	18	52	5900	5.55556	0.881356	over	0.147497	0.263387	0.0192308
Metabolism	Lipid metabolism	ko00061	Fatty acid biosynthesis	1	18	58	5900	5.55556	0.983051	over	0.163127	0.26992	0.0172414
Metabolism	Carbohydrate metabolism	ko00630	Glyoxylate and dicarboxylate metabolism	1	18	62	5900	5.55556	1.05085	over	0.173396	0.26992	0.016129
Metabolism	Biosynthesis of other secondary metabolites	ko00942	Anthocyanin biosynthesis	1	18	66	5900	5.55556	1.11864	over	0.183546	0.26992	0.0151515
Metabolism	Lipid metabolism	ko01040	Biosynthesis of unsaturated fatty acids	1	18	74	5900	5.55556	1.25424	over	0.203494	0.28263	0.0135135
Metabolism	Lipid metabolism	ko00140	Steroid hormone biosynthesis	1	18	99	5900	5.55556	1.67797	over	0.262906	0.345929	0.010101
Metabolism	Global and overview maps	ko01200	Carbon metabolism	1	18	114	5900	5.55556	1.9322	over	0.296518	0.370647	0.00877193
Metabolism	Global and overview maps	ko01212	Fatty acid metabolism	1	18	122	5900	5.55556	2.0678	over	0.313847	0.373627	0.00819672
Environmental Information Processing	Membrane transport	ko02010	ABC transporters	1	18	137	5900	5.55556	2.32203	over	0.345257	0.392338	0.00729927
Metabolism	Global and overview maps	ko01110	Biosynthesis of secondary metabolites	5	18	2059	5900	27.7778	34.8983	under	0.809346	0.85333	0.00242836
Metabolism	Global and overview maps	ko01100	Metabolic pathways	7	18	2764	5900	38.8889	46.8475	under	0.819197	0.85333	0.00253256
Metabolism	Global and overview maps	ko01120	Microbial metabolism in diverse environments	1	18	997	5900	5.55556	16.8983	under	0.964463	0.964463	0.00100301

## Sheet: C+WvsW
Pathway_Hierarchy1	Pathway_Hierarchy2	Map_ID	Map_Name	Test	TestAll	Ref	RefAll	Test_per	Ref_per	Over_Under	p.value	FDR	richFactor
Environmental Information Processing	Signal transduction	ko04022	cGMP-PKG signaling pathway	2	18	10	5900	11.1111	0.169492	over	0.000389957	0.0198007	0.2
Metabolism	Biosynthesis of other secondary metabolites	ko00944	Flavone and flavonol biosynthesis	3	18	51	5900	16.6667	0.864407	over	0.000453187	0.0198007	0.0588235
Organismal Systems	Endocrine system	ko04923	Regulation of lipolysis in adipocytes	2	18	14	5900	11.1111	0.237288	over	0.000782896	0.0198007	0.142857
Organismal Systems	Circulatory system	ko04270	Vascular smooth muscle contraction	2	18	16	5900	11.1111	0.271186	over	0.00102866	0.0198007	0.125
Organismal Systems	Endocrine system	ko04924	Renin secretion	2	18	17	5900	11.1111	0.288136	over	0.00116371	0.0198007	0.117647
Metabolism	Biosynthesis of other secondary metabolites	ko00941	Flavonoid biosynthesis	3	18	74	5900	16.6667	1.25424	over	0.00135005	0.0198007	0.0405405
Environmental Information Processing	Signal transduction	ko04024	cAMP signaling pathway	2	18	25	5900	11.1111	0.423729	over	0.00253018	0.0298305	0.08
Organismal Systems	Endocrine system	ko04922	Glucagon signaling pathway	2	18	26	5900	11.1111	0.440678	over	0.00273608	0.0298305	0.0769231
Environmental Information Processing	Signal transduction	ko04340	Hedgehog signaling pathway	1	18	1	5900	5.55556	0.016949	over	0.00305085	0.0298305	1
Organismal Systems	Sensory system	ko04742	Taste transduction	2	18	32	5900	11.1111	0.542373	over	0.00413069	0.0363501	0.0625
Cellular Processes	Cell growth and death	ko04111	Cell cycle - yeast	1	18	2	5900	5.55556	0.033898	over	0.0060929	0.0382982	0.5
Organismal Systems	Aging	ko04213	Longevity regulating pathway - multiple species	1	18	2	5900	5.55556	0.033898	over	0.0060929	0.0382982	0.5
Organismal Systems	Environmental adaptation	ko04710	Circadian rhythm	1	18	2	5900	5.55556	0.033898	over	0.0060929	0.0382982	0.5
Organismal Systems	Excretory system	ko04962	Vasopressin-regulated water reabsorption	1	18	2	5900	5.55556	0.033898	over	0.0060929	0.0382982	0.5
Cellular Processes	Cell growth and death	ko04113	Meiosis - yeast	1	18	3	5900	5.55556	0.050847	over	0.00912619	0.0534632	0.333333
Cellular Processes	Cell growth and death	ko04114	Oocyte meiosis	1	18	4	5900	5.55556	0.067797	over	0.0121507	0.0534632	0.25
Organismal Systems	Immune system	ko04670	Leukocyte transendothelial migration	1	18	4	5900	5.55556	0.067797	over	0.0121507	0.0534632	0.25
Organismal Systems	Endocrine system	ko04910	Insulin signaling pathway	1	18	4	5900	5.55556	0.067797	over	0.0121507	0.0534632	0.25
Organismal Systems	Endocrine system	ko04914	Progesterone-mediated oocyte maturation	1	18	4	5900	5.55556	0.067797	over	0.0121507	0.0534632	0.25
Organismal Systems	Endocrine system	ko04935	Growth hormone synthesis, secretion and action	1	18	4	5900	5.55556	0.067797	over	0.0121507	0.0534632	0.25
Environmental Information Processing	Signal transduction	ko04010	MAPK signaling pathway	1	18	5	5900	5.55556	0.084746	over	0.0151666	0.0545192	0.2
Environmental Information Processing	Signal transduction	ko04015	Rap1 signaling pathway	1	18	5	5900	5.55556	0.084746	over	0.0151666	0.0545192	0.2
Organismal Systems	Immune system	ko04062	Chemokine signaling pathway	1	18	5	5900	5.55556	0.084746	over	0.0151666	0.0545192	0.2
Metabolism	Biosynthesis of other secondary metabolites	ko00943	Isoflavonoid biosynthesis	2	18	64	5900	11.1111	1.08475	over	0.0158487	0.0545192	0.03125
Cellular Processes	Cellular community - prokaryotes	ko02026	Biofilm formation - Escherichia coli	1	18	6	5900	5.55556	0.101695	over	0.0181737	0.0545192	0.166667
Organismal Systems	Endocrine system	ko04912	GnRH signaling pathway	1	18	6	5900	5.55556	0.101695	over	0.0181737	0.0545192	0.166667
Organismal Systems	Endocrine system	ko04916	Melanogenesis	1	18	6	5900	5.55556	0.101695	over	0.0181737	0.0545192	0.166667
Organismal Systems	Endocrine system	ko04926	Relaxin signaling pathway	1	18	6	5900	5.55556	0.101695	over	0.0181737	0.0545192	0.166667
Environmental Information Processing	Signal transduction	ko04014	Ras signaling pathway	1	18	7	5900	5.55556	0.118644	over	0.0211721	0.0545192	0.142857
Organismal Systems	Development and regeneration	ko04361	Axon regeneration	1	18	7	5900	5.55556	0.118644	over	0.0211721	0.0545192	0.142857
Organismal Systems	Nervous system	ko04720	Long-term potentiation	1	18	7	5900	5.55556	0.118644	over	0.0211721	0.0545192	0.142857
Cellular Processes	Cellular community - prokaryotes	ko02025	Biofilm formation - Pseudomonas aeruginosa	1	18	8	5900	5.55556	0.135593	over	0.0241619	0.0545192	0.125
Organismal Systems	Aging	ko04211	Longevity regulating pathway	1	18	8	5900	5.55556	0.135593	over	0.0241619	0.0545192	0.125
Organismal Systems	Nervous system	ko04724	Glutamatergic synapse	1	18	8	5900	5.55556	0.135593	over	0.0241619	0.0545192	0.125
Organismal Systems	Sensory system	ko04740	Olfactory transduction	1	18	8	5900	5.55556	0.135593	over	0.0241619	0.0545192	0.125
Organismal Systems	Endocrine system	ko04915	Estrogen signaling pathway	1	18	8	5900	5.55556	0.135593	over	0.0241619	0.0545192	0.125
Organismal Systems	Excretory system	ko04960	Aldosterone-regulated sodium reabsorption	1	18	8	5900	5.55556	0.135593	over	0.0241619	0.0545192	0.125
Organismal Systems	Excretory system	ko04961	Endocrine and other factor-regulated calcium reabsorption	1	18	8	5900	5.55556	0.135593	over	0.0241619	0.0545192	0.125
Cellular Processes	Cellular community - prokaryotes	ko05111	Biofilm formation - Vibrio cholerae	1	18	8	5900	5.55556	0.135593	over	0.0241619	0.0545192	0.125
Environmental Information Processing	Signal transduction	ko04371	Apelin signaling pathway	1	18	9	5900	5.55556	0.152542	over	0.0271431	0.0568713	0.111111
Organismal Systems	Environmental adaptation	ko04713	Circadian entrainment	1	18	9	5900	5.55556	0.152542	over	0.0271431	0.0568713	0.111111
Organismal Systems	Nervous system	ko04727	GABAergic synapse	1	18	9	5900	5.55556	0.152542	over	0.0271431	0.0568713	0.111111
Organismal Systems	Circulatory system	ko04261	Adrenergic signaling in cardiomyocytes	1	18	10	5900	5.55556	0.169492	over	0.0301157	0.0587239	0.1
Organismal Systems	Endocrine system	ko04928	Parathyroid hormone synthesis, secretion and action	1	18	10	5900	5.55556	0.169492	over	0.0301157	0.0587239	0.1
Environmental Information Processing	Signal transduction	ko04020	Calcium signaling pathway	1	18	11	5900	5.55556	0.186441	over	0.0330797	0.0587239	0.0909091
Environmental Information Processing	Signal transduction	ko04072	Phospholipase D signaling pathway	1	18	11	5900	5.55556	0.186441	over	0.0330797	0.0587239	0.0909091
Cellular Processes	Cellular community - eukaryotes	ko04540	Gap junction	1	18	11	5900	5.55556	0.186441	over	0.0330797	0.0587239	0.0909091
Organismal Systems	Endocrine system	ko04919	Thyroid hormone signaling pathway	1	18	11	5900	5.55556	0.186441	over	0.0330797	0.0587239	0.0909091
Metabolism	Nucleotide metabolism	ko00230	Purine metabolism	2	18	95	5900	11.1111	1.61017	over	0.0332013	0.0587239	0.0210526
Organismal Systems	Nervous system	ko04725	Cholinergic synapse	1	18	12	5900	5.55556	0.20339	over	0.0360351	0.0587239	0.0833333
Organismal Systems	Nervous system	ko04728	Dopaminergic synapse	1	18	12	5900	5.55556	0.20339	over	0.0360351	0.0587239	0.0833333
Organismal Systems	Endocrine system	ko04911	Insulin secretion	1	18	12	5900	5.55556	0.20339	over	0.0360351	0.0587239	0.0833333
Organismal Systems	Endocrine system	ko04921	Oxytocin signaling pathway	1	18	12	5900	5.55556	0.20339	over	0.0360351	0.0587239	0.0833333
Organismal Systems	Endocrine system	ko04927	Cortisol synthesis and secretion	1	18	12	5900	5.55556	0.20339	over	0.0360351	0.0587239	0.0833333
Organismal Systems	Immune system	ko04611	Platelet activation	1	18	14	5900	5.55556	0.237288	over	0.0419204	0.0658749	0.0714286
Organismal Systems	Digestive system	ko04971	Gastric acid secretion	1	18	14	5900	5.55556	0.237288	over	0.0419204	0.0658749	0.0714286
Environmental Information Processing	Signal transduction	ko04071	Sphingolipid signaling pathway	1	18	15	5900	5.55556	0.254237	over	0.0448503	0.0680488	0.0666667
Organismal Systems	Digestive system	ko04972	Pancreatic secretion	1	18	15	5900	5.55556	0.254237	over	0.0448503	0.0680488	0.0666667
Metabolism	Global and overview maps	ko01200	Carbon metabolism	2	18	114	5900	11.1111	1.9322	over	0.0462931	0.0690473	0.0175439
Organismal Systems	Excretory system	ko04964	Proximal tubule bicarbonate reclamation	1	18	17	5900	5.55556	0.288136	over	0.0506848	0.073119	0.0588235
Organismal Systems	Digestive system	ko04970	Salivary secretion	1	18	17	5900	5.55556	0.288136	over	0.0506848	0.073119	0.0588235
Organismal Systems	Nervous system	ko04723	Retrograde endocannabinoid signaling	1	18	19	5900	5.55556	0.322034	over	0.0564855	0.080173	0.0526316
Metabolism	Carbohydrate metabolism	ko00020	Citrate cycle (TCA cycle)	1	18	20	5900	5.55556	0.338983	over	0.0593734	0.0829342	0.05
Organismal Systems	Endocrine system	ko04918	Thyroid hormone synthesis	1	18	21	5900	5.55556	0.355932	over	0.0622528	0.0855976	0.047619
Organismal Systems	Endocrine system	ko04925	Aldosterone synthesis and secretion	1	18	22	5900	5.55556	0.372881	over	0.065124	0.0881678	0.0454545
Metabolism	Energy metabolism	ko00710	Carbon fixation in photosynthetic organisms	1	18	23	5900	5.55556	0.389831	over	0.0679868	0.0892961	0.0434783
Organismal Systems	Environmental adaptation	ko04714	Thermogenesis	1	18	23	5900	5.55556	0.389831	over	0.0679868	0.0892961	0.0434783
Organismal Systems	Endocrine system	ko04913	Ovarian steroidogenesis	1	18	24	5900	5.55556	0.40678	over	0.0708414	0.0916771	0.0416667
Metabolism	Lipid metabolism	ko00591	Linoleic acid metabolism	1	18	28	5900	5.55556	0.474576	over	0.0821772	0.104806	0.0357143
Metabolism	Carbohydrate metabolism	ko00620	Pyruvate metabolism	1	18	31	5900	5.55556	0.525424	over	0.0905933	0.112285	0.0322581
Metabolism	Carbohydrate metabolism	ko00010	Glycolysis / Gluconeogenesis	1	18	31	5900	5.55556	0.525424	over	0.0905933	0.112285	0.0322581
Metabolism	Carbohydrate metabolism	ko00030	Pentose phosphate pathway	1	18	35	5900	5.55556	0.59322	over	0.101701	0.122599	0.0285714
Organismal Systems	Sensory system	ko04750	Inflammatory mediator regulation of TRP channels	1	18	35	5900	5.55556	0.59322	over	0.101701	0.122599	0.0285714
Organismal Systems	Nervous system	ko04726	Serotonergic synapse	1	18	42	5900	5.55556	0.711864	over	0.120833	0.143693	0.0238095
Metabolism	Energy metabolism	ko00720	Carbon fixation pathways in prokaryotes	1	18	44	5900	5.55556	0.745763	over	0.126228	0.148107	0.0227273
Environmental Information Processing	Signaling molecules and interaction	ko04080	Neuroactive ligand-receptor interaction	1	18	52	5900	5.55556	0.881356	over	0.147497	0.170786	0.0192308
Environmental Information Processing	Signal transduction	ko02020	Two-component system	1	18	53	5900	5.55556	0.898305	over	0.150121	0.171567	0.0188679
Metabolism	Amino acid metabolism	ko00310	Lysine degradation	1	18	54	5900	5.55556	0.915254	over	0.152737	0.172319	0.0185185
Metabolism	Carbohydrate metabolism	ko00630	Glyoxylate and dicarboxylate metabolism	1	18	62	5900	5.55556	1.05085	over	0.173396	0.19315	0.016129
Metabolism	Biosynthesis of other secondary metabolites	ko00960	Tropane, piperidine and pyridine alkaloid biosynthesis	1	18	68	5900	5.55556	1.15254	over	0.188577	0.207434	0.0147059
Metabolism	Amino acid metabolism	ko00330	Arginine and proline metabolism	1	18	78	5900	5.55556	1.32203	over	0.213294	0.231727	0.0128205
Metabolism	Energy metabolism	ko00680	Methane metabolism	1	18	86	5900	5.55556	1.45763	over	0.232555	0.249571	0.0116279
Organismal Systems	Digestive system	ko04976	Bile secretion	1	18	97	5900	5.55556	1.64407	over	0.258312	0.273873	0.0103093
Metabolism	Global and overview maps	ko01110	Biosynthesis of secondary metabolites	8	18	2059	5900	44.4444	34.8983	over	0.268372	0.281151	0.00388538
Metabolism	Metabolism of terpenoids and polyketides	ko00906	Carotenoid biosynthesis	1	18	115	5900	5.55556	1.94915	over	0.298706	0.309249	0.00869565
Environmental Information Processing	Membrane transport	ko02010	ABC transporters	1	18	137	5900	5.55556	2.32203	over	0.345257	0.353287	0.00729927
Metabolism	Global and overview maps	ko01100	Metabolic pathways	9	18	2764	5900	50	46.8475	over	0.485319	0.490897	0.00325615
Metabolism	Global and overview maps	ko01120	Microbial metabolism in diverse environments	2	18	997	5900	11.1111	16.8983	under	0.833937	0.833937	0.00200602

## Sheet: C+WvsC
Pathway_Hierarchy1	Pathway_Hierarchy2	Map_ID	Map_Name	Test	TestAll	Ref	RefAll	Test_per	Ref_per	Over_Under	p.value	FDR	richFactor
Organismal Systems	Endocrine system	ko04925	Aldosterone synthesis and secretion	3	14	22	5900	21.4286	0.372881	over	1.59544e-05	0.000834415	0.136364
Cellular Processes	Cell growth and death	ko04114	Oocyte meiosis	2	14	4	5900	14.2857	0.067797	over	3.12906e-05	0.000834415	0.5
Organismal Systems	Endocrine system	ko04914	Progesterone-mediated oocyte maturation	2	14	4	5900	14.2857	0.067797	over	3.12906e-05	0.000834415	0.5
Organismal Systems	Endocrine system	ko04927	Cortisol synthesis and secretion	2	14	12	5900	14.2857	0.20339	over	0.00034048	0.00624236	0.166667
Metabolism	Biosynthesis of other secondary metabolites	ko00943	Isoflavonoid biosynthesis	3	14	64	5900	21.4286	1.08475	over	0.000406953	0.00624236	0.046875
Organismal Systems	Endocrine system	ko04923	Regulation of lipolysis in adipocytes	2	14	14	5900	14.2857	0.237288	over	0.000468177	0.00624236	0.142857
Organismal Systems	Endocrine system	ko04913	Ovarian steroidogenesis	2	14	24	5900	14.2857	0.40678	over	0.00140084	0.0160096	0.0833333
Organismal Systems	Endocrine system	ko04922	Glucagon signaling pathway	2	14	26	5900	14.2857	0.440678	over	0.00164507	0.0164507	0.0769231
Environmental Information Processing	Signal transduction	ko04340	Hedgehog signaling pathway	1	14	1	5900	7.14286	0.016949	over	0.00237288	0.0199223	1
Organismal Systems	Sensory system	ko04742	Taste transduction	2	14	32	5900	14.2857	0.542373	over	0.00249029	0.0199223	0.0625
Cellular Processes	Cell growth and death	ko04111	Cell cycle - yeast	1	14	2	5900	7.14286	0.033898	over	0.00474053	0.0270888	0.5
Organismal Systems	Aging	ko04213	Longevity regulating pathway - multiple species	1	14	2	5900	7.14286	0.033898	over	0.00474053	0.0270888	0.5
Organismal Systems	Environmental adaptation	ko04710	Circadian rhythm	1	14	2	5900	7.14286	0.033898	over	0.00474053	0.0270888	0.5
Organismal Systems	Excretory system	ko04962	Vasopressin-regulated water reabsorption	1	14	2	5900	7.14286	0.033898	over	0.00474053	0.0270888	0.5
Cellular Processes	Cell growth and death	ko04113	Meiosis - yeast	1	14	3	5900	7.14286	0.050847	over	0.00710297	0.0378825	0.333333
Organismal Systems	Immune system	ko04670	Leukocyte transendothelial migration	1	14	4	5900	7.14286	0.067797	over	0.00946019	0.0418605	0.25
Organismal Systems	Endocrine system	ko04910	Insulin signaling pathway	1	14	4	5900	7.14286	0.067797	over	0.00946019	0.0418605	0.25
Organismal Systems	Endocrine system	ko04935	Growth hormone synthesis, secretion and action	1	14	4	5900	7.14286	0.067797	over	0.00946019	0.0418605	0.25
Environmental Information Processing	Signal transduction	ko04010	MAPK signaling pathway	1	14	5	5900	7.14286	0.084746	over	0.0118122	0.0418605	0.2
Environmental Information Processing	Signal transduction	ko04015	Rap1 signaling pathway	1	14	5	5900	7.14286	0.084746	over	0.0118122	0.0418605	0.2
Organismal Systems	Immune system	ko04062	Chemokine signaling pathway	1	14	5	5900	7.14286	0.084746	over	0.0118122	0.0418605	0.2
Cellular Processes	Cellular community - prokaryotes	ko02026	Biofilm formation - Escherichia coli	1	14	6	5900	7.14286	0.101695	over	0.0141591	0.0418605	0.166667
Organismal Systems	Endocrine system	ko04912	GnRH signaling pathway	1	14	6	5900	7.14286	0.101695	over	0.0141591	0.0418605	0.166667
Organismal Systems	Endocrine system	ko04916	Melanogenesis	1	14	6	5900	7.14286	0.101695	over	0.0141591	0.0418605	0.166667
Organismal Systems	Endocrine system	ko04926	Relaxin signaling pathway	1	14	6	5900	7.14286	0.101695	over	0.0141591	0.0418605	0.166667
Environmental Information Processing	Signal transduction	ko04014	Ras signaling pathway	1	14	7	5900	7.14286	0.118644	over	0.0165007	0.0418605	0.142857
Organismal Systems	Development and regeneration	ko04361	Axon regeneration	1	14	7	5900	7.14286	0.118644	over	0.0165007	0.0418605	0.142857
Organismal Systems	Nervous system	ko04720	Long-term potentiation	1	14	7	5900	7.14286	0.118644	over	0.0165007	0.0418605	0.142857
Cellular Processes	Cellular community - prokaryotes	ko02025	Biofilm formation - Pseudomonas aeruginosa	1	14	8	5900	7.14286	0.135593	over	0.0188372	0.0418605	0.125
Organismal Systems	Aging	ko04211	Longevity regulating pathway	1	14	8	5900	7.14286	0.135593	over	0.0188372	0.0418605	0.125
Organismal Systems	Nervous system	ko04724	Glutamatergic synapse	1	14	8	5900	7.14286	0.135593	over	0.0188372	0.0418605	0.125
Organismal Systems	Sensory system	ko04740	Olfactory transduction	1	14	8	5900	7.14286	0.135593	over	0.0188372	0.0418605	0.125
Organismal Systems	Endocrine system	ko04915	Estrogen signaling pathway	1	14	8	5900	7.14286	0.135593	over	0.0188372	0.0418605	0.125
Organismal Systems	Excretory system	ko04960	Aldosterone-regulated sodium reabsorption	1	14	8	5900	7.14286	0.135593	over	0.0188372	0.0418605	0.125
Organismal Systems	Excretory system	ko04961	Endocrine and other factor-regulated calcium reabsorption	1	14	8	5900	7.14286	0.135593	over	0.0188372	0.0418605	0.125
Cellular Processes	Cellular community - prokaryotes	ko05111	Biofilm formation - Vibrio cholerae	1	14	8	5900	7.14286	0.135593	over	0.0188372	0.0418605	0.125
Environmental Information Processing	Signal transduction	ko04371	Apelin signaling pathway	1	14	9	5900	7.14286	0.152542	over	0.0211686	0.0430264	0.111111
Organismal Systems	Environmental adaptation	ko04713	Circadian entrainment	1	14	9	5900	7.14286	0.152542	over	0.0211686	0.0430264	0.111111
Organismal Systems	Nervous system	ko04727	GABAergic synapse	1	14	9	5900	7.14286	0.152542	over	0.0211686	0.0430264	0.111111
Metabolism	Lipid metabolism	ko00140	Steroid hormone biosynthesis	2	14	99	5900	14.2857	1.67797	over	0.0222444	0.0430264	0.020202
Environmental Information Processing	Signal transduction	ko04022	cGMP-PKG signaling pathway	1	14	10	5900	7.14286	0.169492	over	0.0234948	0.0430264	0.1
Organismal Systems	Circulatory system	ko04261	Adrenergic signaling in cardiomyocytes	1	14	10	5900	7.14286	0.169492	over	0.0234948	0.0430264	0.1
Organismal Systems	Endocrine system	ko04928	Parathyroid hormone synthesis, secretion and action	1	14	10	5900	7.14286	0.169492	over	0.0234948	0.0430264	0.1
Organismal Systems	Endocrine system	ko04917	Prolactin signaling pathway	1	14	11	5900	7.14286	0.186441	over	0.0258158	0.0430264	0.0909091
Environmental Information Processing	Signal transduction	ko04020	Calcium signaling pathway	1	14	11	5900	7.14286	0.186441	over	0.0258158	0.0430264	0.0909091
Environmental Information Processing	Signal transduction	ko04072	Phospholipase D signaling pathway	1	14	11	5900	7.14286	0.186441	over	0.0258158	0.0430264	0.0909091
Cellular Processes	Cellular community - eukaryotes	ko04540	Gap junction	1	14	11	5900	7.14286	0.186441	over	0.0258158	0.0430264	0.0909091
Organismal Systems	Endocrine system	ko04919	Thyroid hormone signaling pathway	1	14	11	5900	7.14286	0.186441	over	0.0258158	0.0430264	0.0909091
Organismal Systems	Nervous system	ko04725	Cholinergic synapse	1	14	12	5900	7.14286	0.20339	over	0.0281318	0.0432797	0.0833333
Organismal Systems	Nervous system	ko04728	Dopaminergic synapse	1	14	12	5900	7.14286	0.20339	over	0.0281318	0.0432797	0.0833333
Organismal Systems	Endocrine system	ko04911	Insulin secretion	1	14	12	5900	7.14286	0.20339	over	0.0281318	0.0432797	0.0833333
Organismal Systems	Endocrine system	ko04921	Oxytocin signaling pathway	1	14	12	5900	7.14286	0.20339	over	0.0281318	0.0432797	0.0833333
Metabolism	Metabolism of terpenoids and polyketides	ko00906	Carotenoid biosynthesis	2	14	115	5900	14.2857	1.94915	over	0.0294157	0.044401	0.0173913
Organismal Systems	Immune system	ko04611	Platelet activation	1	14	14	5900	7.14286	0.237288	over	0.0327483	0.0476339	0.0714286
Organismal Systems	Digestive system	ko04971	Gastric acid secretion	1	14	14	5900	7.14286	0.237288	over	0.0327483	0.0476339	0.0714286
Organismal Systems	Digestive system	ko04972	Pancreatic secretion	1	14	15	5900	7.14286	0.254237	over	0.035049	0.0500699	0.0666667
Organismal Systems	Circulatory system	ko04270	Vascular smooth muscle contraction	1	14	16	5900	7.14286	0.271186	over	0.0373445	0.0524133	0.0625
Organismal Systems	Excretory system	ko04964	Proximal tubule bicarbonate reclamation	1	14	17	5900	7.14286	0.288136	over	0.039635	0.0528467	0.0588235
Organismal Systems	Endocrine system	ko04924	Renin secretion	1	14	17	5900	7.14286	0.288136	over	0.039635	0.0528467	0.0588235
Organismal Systems	Digestive system	ko04970	Salivary secretion	1	14	17	5900	7.14286	0.288136	over	0.039635	0.0528467	0.0588235
Organismal Systems	Nervous system	ko04723	Retrograde endocannabinoid signaling	1	14	19	5900	7.14286	0.322034	over	0.0442008	0.0579682	0.0526316
Metabolism	Carbohydrate metabolism	ko00020	Citrate cycle (TCA cycle)	1	14	20	5900	7.14286	0.338983	over	0.0464761	0.0599692	0.05
Organismal Systems	Endocrine system	ko04918	Thyroid hormone synthesis	1	14	21	5900	7.14286	0.355932	over	0.0487464	0.0619002	0.047619
Metabolism	Energy metabolism	ko00710	Carbon fixation in photosynthetic organisms	1	14	23	5900	7.14286	0.389831	over	0.0532719	0.0655655	0.0434783
Organismal Systems	Environmental adaptation	ko04714	Thermogenesis	1	14	23	5900	7.14286	0.389831	over	0.0532719	0.0655655	0.0434783
Environmental Information Processing	Signal transduction	ko04024	cAMP signaling pathway	1	14	25	5900	7.14286	0.423729	over	0.0577775	0.0700333	0.04
Metabolism	Carbohydrate metabolism	ko00620	Pyruvate metabolism	1	14	31	5900	7.14286	0.525424	over	0.0711749	0.084985	0.0322581
Organismal Systems	Sensory system	ko04750	Inflammatory mediator regulation of TRP channels	1	14	35	5900	7.14286	0.59322	over	0.080008	0.0941271	0.0285714
Organismal Systems	Nervous system	ko04726	Serotonergic synapse	1	14	42	5900	7.14286	0.711864	over	0.0952786	0.110468	0.0238095
Metabolism	Energy metabolism	ko00720	Carbon fixation pathways in prokaryotes	1	14	44	5900	7.14286	0.745763	over	0.0995981	0.113826	0.0227273
Environmental Information Processing	Signal transduction	ko02020	Two-component system	1	14	53	5900	7.14286	0.898305	over	0.1188	0.133859	0.0188679
Metabolism	Carbohydrate metabolism	ko00630	Glyoxylate and dicarboxylate metabolism	1	14	62	5900	7.14286	1.05085	over	0.137622	0.152913	0.016129
Metabolism	Amino acid metabolism	ko00330	Arginine and proline metabolism	1	14	78	5900	7.14286	1.32203	over	0.170163	0.18648	0.0128205
Metabolism	Energy metabolism	ko00680	Methane metabolism	1	14	86	5900	7.14286	1.45763	over	0.186003	0.201084	0.0116279
Metabolism	Nucleotide metabolism	ko00230	Purine metabolism	1	14	95	5900	7.14286	1.61017	over	0.203486	0.217052	0.0105263
Organismal Systems	Digestive system	ko04976	Bile secretion	1	14	97	5900	7.14286	1.64407	over	0.207324	0.218236	0.0103093
Metabolism	Global and overview maps	ko01200	Carbon metabolism	1	14	114	5900	7.14286	1.9322	over	0.239258	0.248579	0.00877193
Metabolism	Global and overview maps	ko01110	Biosynthesis of secondary metabolites	4	14	2059	5900	28.5714	34.8983	under	0.777449	0.797384	0.00194269
Metabolism	Global and overview maps	ko01100	Metabolic pathways	5	14	2764	5900	35.7143	46.8475	under	0.865634	0.876592	0.00180897
Metabolism	Global and overview maps	ko01120	Microbial metabolism in diverse environments	1	14	997	5900	7.14286	16.8983	under	0.925325	0.925325	0.00100301
